# Supplementary material for: Peer reviewers equally critique theory, method, and writing, with limited effect on the final content of accepted manuscripts
Source: Scientometrics. 2022 Apr 9;127(6):3413–35. doi: 10.1007/s11192-022-04357-y (PMC8993676; doi:10.1007/s11192-022-04357-y)
Supplement: Supplementary file 1 — Supplementary file1 (XLSX 93 kb) [file 11192_2022_4357_MOESM1_ESM.xlsx]

## Sheet: Table S1
Table S1. Coding scheme used in the current study, with associated number and percentage of comments attributed to each code, and how authors responded to those comments
				Author's response
Broad group (e)	Theme (a)	Reviewers' comments		Changes made	Changes not made	Comment addressed (c)	Comment not addressed (c)
		no.	%	no.	no.	no.	no.
NA	Total	1430	100	1080	240 (b)	184	56
NA	1 Adding information/details	99	6.92	90	9	6	3
1	Adding information - Theory	12	0.84	11	1	0	1
2	Adding information - Method/results	87	6.08	79	8	6	2
NA	2 Clarification needed	86	6.01	74	12	9	3
1	Clarification needed - Theory	30	2.1	23	7	4	3
2	Clarification needed - Methods, results	56	3.92	51	5	5	0
NA	3 Justification required	60	4.2	46	14	11	3
1	Justification required - Theory	16	1.05	11	5	2	3
2	Justification required - Methods, results	44	3.08	35	9	9	0
NA	4 Further explanation required	43	3.01	40	3	3	0
1	Further explanation required - Theory	20	1.4	19	1	1	0
2	Further explanation required - Results	23	1.61	21	2	2	0
1	5 Erroneous/inaccurate information	7	0.49	6	1	1	0
1	6 Backing up claims	15	1.05	10	5	4	1
1	7 Unsubstantiated claims	6	0.42	6	0	0	0
1	8 Discrepancy	0	0	0	0	0	0
1	9 Supporting reference(s) needed	24	1.68	16	8	3	5
1,2 (d)	10 Inconsistency	29	2.03	28	1	1	0
1	11 Provision of example(s)	6	0.42	5	1	1	0
3	12 Confirmation/approval from reviewer	110	7.69	na	na	na	na
1	13 Inappropriate terminology	5	0.35	4	1	1	0
1	14 Internationalisation	2	0.14	2	0	0	0
1	15 Suggestion for literature	69	4.83	31	38	26	12
NA	f Suggest reviewer's work	13	0.91	7	6	6	0
2	16 Description of table	3	0.21	3	0	0	0
2	17 Observation/participant observation	0	0	0	0	0	0
5	18 Miscellaneous	33	2.31	14	19	15	4
1	19 Absence of important background information	43	3.01	34	9	5	4
1	20 Linking studies (Introduction)	4	0.28	4	0	0	0
1	21 Putting information into context (Introduction)	2	0.14	1	1	1	0
1	22 Unclear research question	6	0.42	5	1	1	0
2	23 Suggestion of what to call the method	0	0	0	0	0	0
2	24 Use of methodology-specific terminology	0	0	0	0	0	0
1	25 Lack of theoretical underpinning	3	0.21	2	1	1	0
2	26 Alignment to theory/framework	0	0	0	0	0	0
2	27 Training of researchers	0	0	0	0	0	0
2	28 Recruitment of participants	0	0	0	0	0	0
2	29 Setting	2	0.14	2	0	0	0
2	30 Sampling	0	0	0	0	0	0
2	31 Rational for sample size	2	0.14	1	1	1	0
2	32 Small sample size	8	0.56	7	1	1	0
2	33 Issues of participant anonymity	0	0	0	0	0	0
2	34 Composition of sample	1	0.07	1	0	0	0
2	35 Issues of bias	0	0	0	0	0	0
2	36 Interview guide	3	0.21	2	1	0	1
2	37 Data saturation	2	0.14	1	1	1	0
2	38 Details of analysis process	75	5.24	66	9	9	0
2	39 Ethical considerations	10	0.7	7	3	2	1
2	40 Reflexivity/reflection	1	0.07	1	0	0	0
2	41 Quality criteria	0	0	0	0	0	0
2	42 Counting in qualitative research	0	0	0	0	0	0
2	43 Data forcing	0	0	0	0	0	0
1	44 Interpretations are not sufficiently supported by data	28	1.96	25	3	2	1
2	45 Robust/rich data analysis	4	0.28	4	0	0	0
2	46 Results are quote heavy	1	0.07	1	0	0	0
2	47 Lengths of quotes	0	0	0	0	0	0
2	48 Quotes, examples are inappropriate	0	0	0	0	0	0
2	49 Opposed results	0	0	0	0	0	0
2	50 Fit of data in relation to method	0	0	0	0	0	0
2	51 Development of a (new) model or framework (Results)	0	0	0	0	0	0
1	52 Relate findings to wider literature	12	0.84	11	1	1	0
1	53 Putting information into context (Discussion)	2	0.14	2	0	0	0
1	54 Highlighting differences in perspectives	4	0.28	4	0	0	0
1	55 Conflating of issues	0	0	0	0	0	0
1	56 Development of a (new) model or framework (Discussion)	0	0	0	0	0	0
1	57 Transferability of findings	2	0.14	2	0	0	0
1	58 Implications for research, practice, theory, etc	13	0.91	10	3	1	2
1	59 Recommendations for research, practice, theory, etc	9	0.63	6	3	3	0
1	60 Add strengths/limitations	37	2.59	36	1	0	1
1	61 Backing up conclusions	1	0.07	0	1	1	0
1	62 Unsubstantiated conclusions	2	0.14	2	0	0	0
1	63 Conclusions do not reflect discussion	3	0.21	3	0	0	0
5	64 Outdated references	2	0.14	2	0	0	0
5	65 Too few/too many references	0	0	0	0	0	0
4	66 Language editing, proof reading	26	1.82	26	0	0	0
4	67 Spelling, typos, omissions	58	4.06	54	4	4	0
4	68 Re-wording	113	7.9	106	7	6	1
4	69 Replacing wording	25	1.75	22	3	3	0
4	70 Readability	15	1.05	15	0	0	0
4	71 Concise writing	39	2.7	35	4	3	1
4	72 Structure	77	5.38	71	6	4	2
4	73 Follow journal's style	10	0.7	10	0	0	0
4	74 Personalised terms	0	0	0	0	0	0
4	75 Mode of representation	14	0.98	8	6	0	6
4	76 Lengths of manuscript	1	0.07	1	0	0	0
5	77 (Re-)submission of manuscript	0	0	0	0	0	0
2	a Suggestions for alternate/additional analyses	43	3.01	16	27	26	1
2	b Identifying problems with methodology	31	2.17	16	15	13	2
4	c Remove extraneous information	39	2.73	35	4	3	1
2	d Issues related to statistical reporting	28	1.96	28	0	0	0
1	e Suggested new topic to consider	32	2.24	20	12	11	1
(a) Numbered themes are from Herber et al.'s (2020) classification, lettered themes were added in the current study. Indented and italicised themes are subthemes of the preceding theme.
(b) Excludes 110 comments attributed to "Confirmation/approval from reviewer" which did not require the author to make changes to the manuscript
(c) Comment (not) addressed pertains to comments where the author did not make changes to the manuscript
(d) Inconsistency was applied equally to comments regarding methodological and theoretical issues so was split evenly between these groups
(e) Broad groups are: 1: theory-oriented comments, 2: methodology-oriented commments, 3: approvals, 4: writing-oriented comments, and 5: other comments.

## Sheet: Table S2
Table S2. Details of preprint-publication pairs included in the sample
Pair ID	Research type	Journal	Version of preprint used	Preprint date	Submission date	Date first reviewer report	Publication date	Rounds of review (a)	Number of reviewers	DOI		Title		Abstract		Standardised title		Standardised abstract		Word count												Word length similarity						Cosine similarity						Number of references
										Preprint	Publication	Preprint	Publication	Preprint	Publication	Preprint	Publication	Preprint	Publication	Abstract		Total		Introduction		Methods		Results		Discussion		Abstract	Total	Introduction	Methods	Results	Discussion	Abstract	Total	Introduction	Methods	Results	Discussion	Preprint	Publication	Unchanged	Added	Removed
																				Preprint	Publication	Preprint	Publication	Preprint	Publication	Preprint	Publication	Preprint	Publication	Preprint	Publication
1	Quantitative	BMC Psychology	1	2020-08-28	2020-08-27	2020-10-15	2021-01-06	1	3	10.21203/rs.3.rs-62957/v1	10.1186/s40359-020-00507-0	Increases in Social Support Co-Occur with Decreases in Depression and Substance Use Problems Among Adults in Permanent Supportive Housing: An 18-Month Longitudinal Study	Increases in social support co‑occur with decreases in depressive symptoms and substance use problems among adults in permanent supportive housing: an 18‑month longitudinal study	Background: Social support is a well-known protective factor against depression and substance use problems, but very few studies have examined its protective effects among Permanent Supportive Housing (PSH) residents. We utilized unconditional latent growth curve models (LGCMs) and parallel process growth models to describe univariate trajectories of social support, depression, and substance use …	Background: Social support is a well-known protective factor against depressive symptoms and substance use problems, but very few studies have examined its protective effects among residents of permanent supportive housing (PSH), a housing program for people with a history of chronic homelessness. We utilized unconditional latent growth curve models (LGCMs) and parallel process growth models to d…	increases in social support cooccur with decreases in depression and substance use problems among adults in permanent supportive housing an 18 month longitudinal study	increases in social support cooccur with decreases in depressive symptoms and substance use problems among adults in permanent supportive housing an 18 month longitudinal study	background social support is a wellknown protective factor against depression and substance use problems but very few studies have examined its protective effects among permanent supportive housing (psh) residents. we utilized unconditional latent growth curve models (lgcms) and parallel process growth models to describe univariate trajectories of social support depression and substance use probl…	background social support is a wellknown protective factor against depressive symptoms and substance use problems but very few studies have examined its protective effects among residents of permanent supportive housing (psh) a housing program for people with a history of chronic homelessness. we utilized unconditional latent growth curve models (lgcms) and parallel process growth models to descr…	249	263	4278	4651	1404	1255	980	1275	771	788	1123	1333	0.946768	0.919802	-0.893875	0.768627	0.978426	0.842461	0.958676	0.983206	0.933932	0.876411	0.971993	0.985941	59	58	58	0	1
2	Quantitative	BMC Psychology	1	2020-01-27	2020-05-21	2020-07-08	2021-01-06	2	2	10.21203/rs.2.21929/v1	10.1186/s40359-020-00508-z	Prevalence and related factors of internet addiction among undergraduate university students, Northeastern Ethiopia. A community university-based cross-sectional study	Prevalence and associated factors of internet addiction among undergraduate university students in Ethiopia: a community university‑based cross‑sectional study	Background: Globally, more than three billion persons using the Internet daily, with the common being youths and young persons. Internet addiction among university students in Ethiopia has not been studied. The current study aims to explore the magnitude and related factors of internet addiction among Wollo University students in Ethiopia. Objectives: The main objective of this study was to asses…	Background: Internet addiction is a common problem in university students and negatively affects cognitive functioning, leads to poor academic performance and engagement in hazardous activities, and may lead to anxiety and stress. Behavioral addictions operate on a modified principle of the classic addiction model. The problem is not well investigated in Ethiopia. So the present study aimed to as…	prevalence and related factors of internet addiction among undergraduate university students northeastern ethiopia a community university based cross sectional study	prevalence and associated factors of internet addiction among undergraduate university students in ethiopia a community university based cross sectional study	background globally more than three billion persons using the internet daily with the common being youths and young persons. internet addiction among university students in ethiopia has not been studied. the current study aims to explore the magnitude and related factors of internet addiction among wollo university students in ethiopia. objectives the main objective of this study was to assess th…	background internet addiction is a common problem in university students and negatively affects cognitive functioning leads to poor academic performance and engagement in hazardous activities and may lead to anxiety and stress. behavioral addictions operate on a modified principle of the classic addiction model. the problem is not well investigated in ethiopia. so the present study aimed to asses…	260	352	2604	3919	467	1438	748	933	655	718	734	830	0.738636	0.664455	0.324757	0.801715	0.912256	0.884337	0.793855	0.965169	0.819928	0.914855	0.973353	0.962366	35	69	32	37	3
3	Quantitative	BMC Psychology	1	2020-01-03	2019-12-20	2020-01-24	2021-01-22	2	3	10.31234/osf.io/rwz62	10.1186/s40359-021-00512-x	Dispositional Individual Differences in Cognitive Effort Investment: Establishing the Core Construct	Dispositional individual differences in cognitive effort investment: establishing the core construct	It is commonly assumed that individuals tend to avoid effort, be it physical or cognitive. Yet, recent evidence suggests that individual differences exist and that personality traits related to the willingness to invest cognitive effort in goal-directed behavior are associated with experimental measures of cognitive effort investment. The personality traits need for cognition (NFC) and self-contr…	Individuals tend to avoid effortful tasks, regardless of whether they are physical or mental in nature. Recent experimental evidence is suggestive of individual differences in the dispositional willingness to invest cognitive effort in goal-directed behavior. The traits need for cognition (NFC) and self-control are related to behavioral measures of cognitive effort discounting and demand avoidanc…	dispositional individual differences in cognitive effort investment establishing the core construct	dispositional individual differences in cognitive effort investment establishing the core construct	it is commonly assumed that individuals tend to avoid effort be it physical or cognitive. yet recent evidence suggests that individual differences exist and that personality traits related to the willingness to invest cognitive effort in goaldirected behavior are associated with experimental measures of cognitive effort investment. the personality traits need for cognition (nfc) and selfcontrol w…	individuals tend to avoid effortful tasks regardless of whether they are physical or mental in nature. recent experimental evidence is suggestive of individual differences in the dispositional willingness to invest cognitive effort in goaldirected behavior. the traits need for cognition (nfc) and selfcontrol are related to behavioral measures of cognitive effort discounting and demand avoidance r…	292	329	6377	6754	1993	1912	1585	1765	876	853	1923	2224	0.887538	0.944181	-0.959358	0.898017	-0.973744	0.864658	0.901328	0.982032	0.979697	0.937226	0.945197	0.946049	59	62	55	7	4
4	Quantitative	BMC Psychology	2	2019-10-22	2019-11-23	2020-01-07	2020-04-22	1	4	10.31234/osf.io/anq79	10.1186/s40359-020-00401-9	Prevalence and Heritability of Handedness in a Chinese Twin and Singleton Sample	Prevalence and heritability of handedness in a Hong Kong Chinese twin and singleton sample	Background: Left-Handedness prevalence has been consistently reported at around 10% with heritability estimates at around 25%. Lower prevalence has been reported in Asia, but it remains unclear whether this is due to biological or cultural factors. Higher left-handedness prevalence has been reported in males and in twins. Most studies are based on samples with European ethnicities and using the p…	Background: Left-handedness prevalence has been consistently reported at around 10% with heritability estimates at around 25%. Higher left-handedness prevalence has been reported in males and in twins. Lower prevalence has been reported in Asia, but it remains unclear whether this is due to biological or cultural factors. Most studies are based on samples with European ethnicities and using the p…	prevalence and heritability of handedness in a chinese twin and singleton sample	prevalence and heritability of handedness in a hong kong chinese twin and singleton sample	background lefthandedness prevalence has been consistently reported at around 10% with heritability estimates at around 25%. lower prevalence has been reported in asia but it remains unclear whether this is due to biological or cultural factors. higher lefthandedness prevalence has been reported in males and in twins. most studies are based on samples with european ethnicities and using the prefe…	background lefthandedness prevalence has been consistently reported at around 10% with heritability estimates at around 25%. higher lefthandedness prevalence has been reported in males and in twins. lower prevalence has been reported in asia but it remains unclear whether this is due to biological or cultural factors. most studies are based on samples with european ethnicities and using the prefe…	222	231	5095	6044	931	1052	1235	1371	1511	1746	1418	1875	0.961039	0.842985	0.884981	0.900802	0.865407	0.756267	0.948878	0.988461	0.972833	0.965067	0.969957	0.963189	45	62	44	18	1
5	Quantitative	BMC Psychology	1	2019-05-28	2019-07-29	2019-10-15	2020-03-14	2	2	10.21203/rs.2.9888/v1	10.1186/s40359-020-0390-0	Association Between HEXACO Personality Traits and Medical Specialty Preferences in Mexican Medical Students	Association between HEXACO personality traits and medical specialty preferences in Mexican medical students: a cross-sectional survey	Background: Medical specialty is a critical choice in a physician’s life because it determines their professional future and medical practice. Some are motivated to choose a specific specialty based on the monetary gain it can provide; others are inspired by seeing the work performed by a physician or a patient’s recovery. It is not uncommon to stereotype doctors’ personalities by their specialty…	Background: Medical specialty is a critical choice in a physician’s life because it determines their professional future and medical practice. While some are motivated to choose a specific specialty based on the monetary gain it can provide, others are inspired by seeing the work performed by a physician or by a patient’s recovery. It is common to stereotype doctors’ personalities by their specia…	association between hexaco personality traits and medical specialty preferences in mexican medical students	association between hexaco personality traits and medical specialty preferences in mexican medical students a crosssectional survey	background medical specialty is a critical choice in a physicians life because it determines their professional future and medical practice. some are motivated to choose a specific specialty based on the monetary gain it can provide others are inspired by seeing the work performed by a physician or a patients recovery. it is not uncommon to stereotype doctors personalities by their specialty. met…	background medical specialty is a critical choice in a physicians life because it determines their professional future and medical practice. while some are motivated to choose a specific specialty based on the monetary gain it can provide others are inspired by seeing the work performed by a physician or by a patients recovery. it is common to stereotype doctors personalities by their specialty. …	258	240	2811	3888	603	823	450	502	746	1387	1012	1176	-0.930233	0.722994	0.732685	0.896414	0.537851	0.860544	0.96289	0.91639	0.888362	0.936555	0.829155	0.894609	23	29	21	8	2
6	Quantitative	BMC Psychology	1	2019-09-19	2019-09-18	2020-07-30	2020-11-10	1	2	10.31234/osf.io/m2nav	10.1186/s40359-020-00482-6	Acquisition and reacquisition deficits in a reversal learning task associated with substance use disorder and problem gambling	Decision‑making inflexibility in a reversal learning task is associated with severity of problem gambling symptoms but not with a diagnosis of substance use disorder	Background. Decisions made by disordered gamblers are markedly inflexible. However, whether anomalies in learning from feedback are gambling-specific, or extend beyond gambling contexts, remains an open question. More generally, addictive disorders –including gambling disorder– have been proposed to be facilitated by individual differences in learning-driven decision-making inflexibility. Individ…	Background: Decisions made by individuals with disordered gambling are markedly inflexible. However, whether anomalies in learning from feedback are gambling-specific, or extend beyond gambling contexts, remains an open question. More generally, addictive disorders—including gambling disorder—have been proposed to be facilitated by individual differences in feedback-driven decision-making inflexi…	acquisition and reacquisition deficits in a reversal learning task associated with substance use disorder and problem gambling	decision making inflexibility in a reversal learning task is associated with severity of problem gambling symptoms but not with a diagnosis of substance use disorder	background decisions made by disordered gamblers are markedly inflexible. however whether anomalies in learning from feedback are gamblingspecific or extend beyond gambling contexts remains an open question. more generally addictive disorders including gambling disorder have been proposed to be facilitated by individual differences in learningdriven decisionmaking inflexibility. individual differ…	background decisions made by individuals with disordered gambling are markedly inflexible. however whether anomalies in learning from feedback are gamblingspecific or extend beyond gambling contexts remains an open question. more generally addictive disorders—including gambling disorder—have been proposed to be facilitated by individual differences in feedbackdriven decisionmaking inflexibility w…	351	325	4027	4585	1040	1080	1356	1354	676	934	955	1217	-0.925926	0.878299	0.962963	-0.998525	0.723769	0.784717	0.949102	0.964716	0.881265	0.968932	0.91125	0.915369	40	52	34	18	6
7	Qualitative	RIPR	2	2020-02-20	2020-02-20	2020-05-15	2021-01-14	2	2	10.1101/2020.02.12.945899	10.1186/s41073-020-00105-z	Rethinking success, integrity, and culture in research (Part 2) — A multi-actor qualitative study on problems of science	Rethinking success, integrity, and culture in research (part 2) — a multi-actor qualitative study on problems of science	Background: Research misconduct and questionable research practices have been the subject of increasing attention in the past few years. But despite the rich body of research available, few empirical works provide the perspectives of non-researcher stakeholders. Methods: To capture some of the forgotten voices, we conducted semi-structured interviews and focus groups with policy makers, funders, …	Background: Research misconduct and questionable research practices have been the subject of increasing attention in the past few years. But despite the rich body of research available, few empirical works also include the perspectives of non-researcher stakeholders. Methods: We conducted semi-structured interviews and focus groups with policy makers, funders, institution leaders, editors or publ…	rethinking success integrity and culture in research part 2 a multiactor qualitative study on problems of science	rethinking success integrity and culture in research part 2 a multiactor qualitative study on problems of science	background research misconduct and questionable research practices have been the subject of increasing attention in the past few years. but despite the rich body of research available few empirical works provide the perspectives of nonresearcher stakeholders. methods to capture some of the forgotten voices we conducted semistructured interviews and focus groups with policy makers funders institut…	background research misconduct and questionable research practices have been the subject of increasing attention in the past few years. but despite the rich body of research available few empirical works also include the perspectives of nonresearcher stakeholders. methods we conducted semistructured interviews and focus groups with policy makers funders institution leaders editors or publishers r…	341	346	12442	10381	527	542	144	1832	10616	6254	1155	1753	0.985549	-0.834351	0.971537	0.0786026	-0.589111	0.658871	0.938294	0.958514	0.989943	0.626922	0.959043	0.926196	47	59	44	15	3
8	Qualitative	RIPR	2	2020-02-20	2020-02-20	2020-05-15	2021-01-14	3	2	10.1101/2020.02.12.945733	10.1186/s41073-020-00104-0	Rethinking success, integrity, and culture in research (part 1) — A multi-actor qualitative study on success in science	Rethinking success, integrity, and culture in research (part 1) — a multi-actor qualitative study on success in science	Background: Success shapes the life and careers of scientists. But success in science is difficult to define, let alone to translate in indicators that can be used for assessment. In the past few years, several groups expressed their dissatisfaction with the indicators currently used for assessing researchers. But given the lack of agreement on what should constitute success in science, most prop…	Background: Success shapes the lives and careers of scientists. But success in science is difficult to define, let alone to translate in indicators that can be used for assessment. In the past few years, several groups expressed their dissatisfaction with the indicators currently used for assessing researchers. But given the lack of agreement on what should constitute success in science, most pro…	rethinking success integrity and culture in research part 1 a multiactor qualitative study on success in science	rethinking success integrity and culture in research part 1 a multiactor qualitative study on success in science	background success shapes the life and careers of scientists. but success in science is difficult to define let alone to translate in indicators that can be used for assessment. in the past few years several groups expressed their dissatisfaction with the indicators currently used for assessing researchers. but given the lack of agreement on what should constitute success in science most proposit…	background success shapes the lives and careers of scientists. but success in science is difficult to define let alone to translate in indicators that can be used for assessment. in the past few years several groups expressed their dissatisfaction with the indicators currently used for assessing researchers. but given the lack of agreement on what should constitute success in science most proposi…	339	339	11411	10517	511	459	1986	1840	7113	5774	1801	2444	1	-0.921655	-0.898239	-0.926485	-0.811753	0.736907	0.992608	0.989554	0.975028	0.964557	0.982499	0.962814	22	25	13	12	9
9	Mixed	RIPR	2	2019-08-16	2019-10-09	2019-10-29	2020-06-26	1	3	10.20944/preprints201905.0098.v2	10.1186/s41073-020-00094-z	Open Up: A Survey on Open and Non-anonymized Peer Reviewing	Open up: a survey on open and non-anonymized peer reviewing	We present a discussion and analysis regarding the benefits and limitations of open and non-anonymized peer review. This analysis is based on literature results and responses to a survey 3 on the reviewing process of alt.chi, a more or less open-review track within the CHI conference, the predominant conference in the field of human-computer interaction (HCI). This track currently is the only imp…	Background: Our aim is to highlight the benefits and limitations of open and non-anonymized peer review. Our argument is based on the literature and on responses to a survey on the reviewing process of alt.chi, a more or less open review track within the so-called Computer Human Interaction (CHI) conference, the predominant conference in the field of human-computer interaction. This track current…	open up a survey on open and nonanonymized peer reviewing	open up a survey on open and nonanonymized peer reviewing	we present a discussion and analysis regarding the benefits and limitations of open and nonanonymized peer review. this analysis is based on literature results and responses to a survey 3 on the reviewing process of alt.chi a more or less openreview track within the chi conference the predominant conference in the field of humancomputer interaction (hci). this track currently is the only implemen…	our aim is to highlight the benefits and limitations of open and nonanonymized peer review. our argument is based on the literature and on responses to a survey on the reviewing process of alt.chi a more or less open review track within the socalled computer human interaction (chi) conference the predominant conference in the field of humancomputer interaction. this track currently is the only im…	174	231	3639	4837	1565	1803	384	1165	1229	995	461	874	0.753247	0.752326	0.867998	0.329614	-0.809601	0.52746	0.84372	0.990633	0.993199	0.797029	0.932414	0.953178	81	83	81	2	0
10	Mixed	RIPR	3	2019-12-19	2019-12-11	2020-02-21	2020-05-15	2	2	10.1101/586685v3	10.1186/s41073-020-00093-0	Grant reviewer perceptions of the quality and effectiveness of panel discussion	Grant reviewer perceptions of the quality, effectiveness, and influence of panel discussion	Background: Funding agencies have long used panel discussion in the peer review of research grant proposals as a way to utilize a set of expertise and perspectives in making funding decisions. Little research has examined the quality of panel discussions and how effectively they are facilitated. Methods: Here we present a mixed-method analysis of data from a survey of reviewers focused on their p…	Background: Funding agencies have long used panel discussion in the peer review of research grant proposals as a way to utilize a set of expertise and perspectives in making funding decisions. Little research has examined the quality of panel discussions and how effectively they are facilitated. Methods: Here, we present a mixed-method analysis of data from a survey of reviewers focused on their …	grant reviewer perceptions of the quality and effectiveness of panel discussion	grant reviewer perceptions of the quality effectiveness and influence of panel discussion	background funding agencies have long used panel discussion in the peer review of research grant proposals as a way to utilize a set of expertise and perspectives in making funding decisions. little research has examined the quality of panel discussions and how effectively they are facilitated. methods here we present a mixedmethod analysis of data from a survey of reviewers focused on their perc…	background funding agencies have long used panel discussion in the peer review of research grant proposals as a way to utilize a set of expertise and perspectives in making funding decisions. little research has examined the quality of panel discussions and how effectively they are facilitated. methods here we present a mixedmethod analysis of data from a survey of reviewers focused on their perc…	267	268	4552	5193	805	829	756	1012	2077	2284	914	1068	0.996269	0.876565	0.971049	0.747036	0.90937	0.855805	0.997259	0.992401	0.994013	0.956562	0.984829	0.98406	32	31	30	1	2
11	Qualitative review	RIPR	1	2019-08-29	2019-09-14	2019-10-11	2020-04-30	1	2	10.31235/osf.io/jq623	10.1186/s41073-020-00092-1	The limitations to our understanding of peer review	The limitations to our understanding of peer review	Peer review is embedded in the core of our scholarly knowledge generation systems, conferring legitimacy on research while distributing academic capital and prestige on individuals. Despite its critical importance, it curiously remains poorly understood in a number of dimensions. In order to address this, we have programmatically analysed peer review to assess where the major gaps in our theoreti…	Peer review is embedded in the core of our knowledge generation systems, perceived as a method for establishing quality or scholarly legitimacy for research, while also often distributing academic prestige and standing on individuals. Despite its critical importance, it curiously remains poorly understood in a number of dimensions. In order to address this, we have analysed peer review to assess …	the limitations to our understanding of peer review	the limitations to our understanding of peer review	peer review is embedded in the core of our scholarly knowledge generation systems conferring legitimacy on research while distributing academic capital and prestige on individuals. despite its critical importance it curiously remains poorly understood in a number of dimensions. in order to address this we have programmatically analysed peer review to assess where the major gaps in our theoretical…	peer review is embedded in the core of our knowledge generation systems perceived as a method for establishing quality or scholarly legitimacy for research while also often distributing academic prestige and standing on individuals. despite its critical importance it curiously remains poorly understood in a number of dimensions. in order to address this we have analysed peer review to assess wher…	229	220	7344	8231	7344	8231	NA	NA	NA	NA	NA	NA	-0.960699	0.892237	0.892237	NA	NA	NA	0.911497	0.993777	NA	NA	NA	NA	108	115	107	8	1
12	Quantitative	RIPR	2	2019-09-26	2019-10-08	2019-10-25	2020-02-28	1	2	10.1101/763730	10.1186/s41073-020-0091-5	Reproducible and Transparent Research Practices in Published Neurology Research	Reproducible and transparent research practices in published neurology research	Background: The objective of this study was to evaluate the nature and extent of reproducible and transparent research practices in neurology research. Methods: The NLM catalog was used to identify MEDLINE-indexed neurology journals. A PubMed search of these journals was conducted to retrieve publications over a 5-year period from 2014 to 2018. A random sample of publications was extracted. Two a…	Background: The objective of this study was to evaluate the nature and extent of reproducible and transparent research practices in neurology publications. Methods: The NLM catalog was used to identify MEDLINE-indexed neurology journals. A PubMed search of these journals was conducted to retrieve publications over a 5-year period from 2014 to 2018. A random sample of publications was extracted. T…	reproducible and transparent research practices in published neurology research	reproducible and transparent research practices in published neurology research	background the objective of this study was to evaluate the nature and extent of reproducible and transparent research practices in neurology research. methods the nlm catalog was used to identify medlineindexed neurology journals. a pubmed search of these journals was conducted to retrieve publications over a 5year period from 2014 to 2018. a random sample of publications was extracted. two autho…	background the objective of this study was to evaluate the nature and extent of reproducible and transparent research practices in neurology publications. methods the nlm catalog was used to identify medlineindexed neurology journals. a pubmed search of these journals was conducted to retrieve publications over a 5year period from 2014 to 2018. a random sample of publications was extracted. two a…	267	264	2674	2992	408	419	840	1039	359	373	1067	1161	-0.988764	0.893717	0.973039	0.80847	0.962466	0.919035	0.995074	0.994043	0.998283	0.975547	0.993315	0.995379	49	51	49	2	0
13	Quantitative	RIPR	1	2020-08-18	2020-08-13	2020-09-03	2020-12-11	2	2	10.21203/rs.3.rs-58772/v1	10.1186/s41073-020-00103-1	Research practices and research misconduct	Survey study of research integrity officers’ perceptions of research practices associated with instances of research misconduct	Background: Research on research integrity has tended to focus on frequency of research misconduct and factors that might induce someone to commit research misconduct. A definitive answer to the first question has been elusive, but it remains clear that research misconduct occurs too often. Answers to the second question are so diverse, it might be productive to ask a different question: What abo…	Background: Research on research integrity has tended to focus on frequency of research misconduct and factors that might induce someone to commit research misconduct. A definitive answer to the first question has been elusive, but it remains clear that any research misconduct is too much. Answers to the second question are so diverse, it might be productive to ask a different question: What abou…	research practices and research misconduct	survey study of research integrity officers perceptions of research practices associated with instances of research misconduct	background research on research integrity has tended to focus on frequency of research misconduct and factors that might induce someone to commit research misconduct. a definitive answer to the first question has been elusive but it remains clear that research misconduct occurs too often. answers to the second question are so diverse it might be productive to ask a different question what about h…	background research on research integrity has tended to focus on frequency of research misconduct and factors that might induce someone to commit research misconduct. a definitive answer to the first question has been elusive but it remains clear that any research misconduct is too much. answers to the second question are so diverse it might be productive to ask a different question what about ho…	238	233	3120	4083	738	774	354	693	404	758	1624	1858	-0.978992	0.764144	0.953488	0.510823	0.532982	0.874058	0.99463	0.989459	0.994652	0.918185	0.888934	0.98266	21	25	21	4	0
14	Quantitative	RIPR	3	2020-03-19	2020-05-26	2020-07-19	2020-12-01	1	2	10.1101/581892	10.1186/s41073-020-00101-3	Comparing quality of reporting between preprints and peer-reviewed articles in the biomedical literature	Comparing quality of reporting between preprints and peer-reviewed articles in the biomedical literature	Preprint usage is growing rapidly in the life sciences; however, questions remain on the relative quality of preprints when compared to published articles. An objective dimension of quality that is readily measurable is completeness of reporting, as transparency can improve the reader’s ability to independently interpret data and reproduce findings. In this observational study, we initially compa…	Preprint usage is growing rapidly in the life sciences; however, questions remain on the relative quality of preprints when compared to published articles. An objective dimension of quality that is readily measurable is completeness of reporting, as transparency can improve the reader’s ability to independently interpret data and reproduce findings. In this observational study, we initially compa…	comparing quality of reporting between preprints and peer reviewed articles in the biomedical literature	comparing quality of reporting between preprints and peer reviewed articles in the biomedical literature	preprint usage is growing rapidly in the life sciences however questions remain on the relative quality of preprints when compared to published articles. an objective dimension of quality that is readily measurable is completeness of reporting as transparency can improve the readers ability to independently interpret data and reproduce findings. in this observational study we initially compared i…	preprint usage is growing rapidly in the life sciences however questions remain on the relative quality of preprints when compared to published articles. an objective dimension of quality that is readily measurable is completeness of reporting as transparency can improve the readers ability to independently interpret data and reproduce findings. in this observational study we initially compared i…	250	253	7637	8298	707	727	2597	2658	2697	3114	1636	1799	0.988142	0.920342	0.97249	0.97705	0.866089	0.909394	0.979664	0.995373	0.997909	0.998134	0.981758	0.99296	42	43	42	1	0
15	Qualitative review	RIPR	1	2020-01-02	2020-03-05	2020-04-24	2020-07-14	2	2	arXiv:2001.00484v1	10.1186/s41073-020-00095-y	Publishing computational research - A review of infrastructures for reproducible and transparent scholarly communication	Publishing computational research - a review of infrastructures for reproducible and transparent scholarly communication	Funding agencies increasingly ask applicants to include data and software management plans into proposals. In addition, the author guidelines of scientific journals and conferences more often include a statement on data availability, and some reviewers reject unreproducible submissions. This trend towards open science increases the pressure on authors to provide access to the source code and data…	The trend toward open science increases the pressure on authors to provide access to the source code and data they used to compute the results reported in their scientific papers. Since sharing materials reproducibly is challenging, several projects have developed solutions to support the release of executable analyses alongside articles. We reviewed 11 applications that can assist researchers in…	publishing computational research a review of infrastructures for reproducible and transparent scholarly communication	publishing computational research a review of infrastructures for reproducible and transparent scholarly communication	abstract funding agencies increasingly ask applicants to include data and software management plans into proposals. in addition the author guidelines of scientific journals and conferences more often include a statement on data availability and some reviewers reject unreproducible submissions. this trend towards open science increases the pressure on authors to provide access to the source code a…	abstract the trend toward open science increases the pressure on authors to provide access to the source code and data they used to compute the results reported in their scientific papers. since sharing materials reproducibly is challenging several projects have developed solutions to support the release of executable analyses alongside articles. we reviewed 11 applications that can assist resear…	183	278	4971	3675	1363	494	1069	712	1049	593	1490	1876	0.658273	-0.739288	-0.362436	-0.666043	-0.5653	0.794243	0.615496	0.938616	0.833219	0.726736	0.878666	0.892281	59	50	44	6	15
16	Quantitative	RIPR	1	2018-06-01	2018-10-15	2018-10-23	2019-04-23	2	2	10.1101/337063	10.1186/s41073-019-0067-5	Policy driven changes in animal research practices: mapping researchers' attitudes towards animal-free innovations using the Netherlands as an example	Policy driven changes in animal research practices: mapping researchers’ attitudes towards animal-free innovations using the Netherlands as an example	Reducing the number of animals used in experiments has become a priority for the governments of many countries. For these reductions to occur, animal-free alternatives must be made more available and, crucially, must be embraced by researchers. We conducted an international online survey for academics in the field of animal science (N = 367) to explore researchers' attitudes towards the implement…	Reducing the number of animals used in experiments has become a priority for the governments of many countries. For these reductions to occur, animal-free alternatives must be made more available and, crucially, must be embraced by researchers. We conducted an international online survey for academics in the field of animal science (N = 367) to explore researchers’ attitudes towards the implement…	policy driven changes in animal research practices mapping researchers attitudes towards animal free innovations using the netherlands as an example	policy driven changes in animal research practices mapping researchers attitudes towards animal free innovations using the netherlands as an example	reducing the number of animals used in experiments has become a priority for the governments of many countries. for these reductions to occur animalfree alternatives must be made more available and crucially must be embraced by researchers. we conducted an international online survey for academics in the field of animal science (n = 367) to explore researchers attitudes towards the implementation…	reducing the number of animals used in experiments has become a priority for the governments of many countries. for these reductions to occur animalfree alternatives must be made more available and crucially must be embraced by researchers. we conducted an international online survey for academics in the field of animal science (n = 367) to explore researchers attitudes towards the implementation…	309	308	3592	4364	686	1014	532	588	1058	1067	1316	1695	-0.996764	0.823098	0.676529	0.904762	0.991565	0.776401	0.999273	0.988834	0.936781	0.982393	0.985683	0.968507	14	23	13	10	1
17	Quantitative	RIPR	1	2018-10-15	2018-10-17	2018-11-19	2019-04-09	1	2	10.31234/osf.io/r5hn7	10.1186/s41073-019-0066-6	Personally perceived publication pressure Revising the Publication Pressure Questionnaire (PPQ) by using work stress models	Personally perceived publication pressure revising the Publication Pressure Questionnaire (PPQ) by using work stress models	The emphasis on impact factors and the quantity of publications, intensifies competition between researchers. This competition was considered an incentive to produce high quality work, but there are unwanted side-effects of this competition like publication pressure. To measure the effect of publication pressure on researchers, the Publication Pressure Questionnaire (PPQ) was developed. Upon usin…	Background: The emphasis on impact factors and the quantity of publications intensifies competition between researchers. This competition was traditionally considered an incentive to produce high-quality work, but there are unwanted side-effects of this competition like publication pressure. To measure the effect of publication pressure on researchers, the Publication Pressure Questionnaire (PPQ)…	personally perceived publication pressure revising the publication pressure questionnaire ppq by using work stress models	personally perceived publication pressure revising the publication pressure questionnaire ppq by using work stress models	background the emphasis on impact factors and the quantity of publications intensifies competition between researchers. this competition was considered an incentive to produce high quality work but there are unwanted side-effects of this competition like publication pressure. to measure the effect of publication pressure on researchers the publication pressure questionnaire (ppq) was developed. u…	background the emphasis on impact factors and the quantity of publications intensifies competition between researchers. this competition was traditionally considered an incentive to produce highquality work but there are unwanted sideeffects of this competition like publication pressure. to measure the effect of publication pressure on researchers the publication pressure questionnaire (ppq) was …	315	312	4875	4358	1501	916	1727	1520	650	754	997	1168	-0.990476	-0.893949	-0.61026	-0.880139	0.862069	0.853596	0.977396	0.993883	0.992087	0.996342	0.97665	0.976291	40	41	38	3	2
18	Quantitative	RIPR	1	2018-12-20	2019-01-07	2019-02-15	2019-07-10	1	2	10.1101/501403	10.1186/s41073-019-0073-7	Professional medical writing support and the quality, ethics and timeliness of clinical trial reporting: a systematic review	Professional medical writing support and the quality, ethics and timeliness of clinical trial reporting: a systematic review	Background: Many authors choose to work with professional medical writers when reporting the results of clinical trials. We conducted a systematic review to examine the relationship between professional medical writing support (PMWS) and the quality, ethics and timeliness of publications reporting clinical trials. Methods: Using terms related to ‘medical writer’ and ‘observational study’, we sear…	Background: Many authors choose to work with professional medical writers when reporting the results of clinical trials. We conducted a systematic review to examine the relationship between professional medical writing support (PMWS) and the quality, ethics and timeliness of publications reporting clinical trials. Methods: Using terms related to ‘medical writer’ and ‘observational study’, we sear…	professional medical writing support and the quality ethics and timeliness of clinical trial reporting a systematic review	professional medical writing support and the quality ethics and timeliness of clinical trial reporting a systematic review	background many authors choose to work with professional medical writers when reporting the results of clinical trials. we conducted a systematic review to examine the relationship between professional medical writing support (pmws) and the quality ethics and timeliness of publications reporting clinical trials. methods using terms related to ‘medical writer and ‘observational study we searched m…	background many authors choose to work with professional medical writers when reporting the results of clinical trials. we conducted a systematic review to examine the relationship between professional medical writing support (pmws) and the quality ethics and timeliness of publications reporting clinical trials. methods using terms related to ‘medical writer and ‘observational study we searched m…	319	323	2517	2606	160	176	386	406	681	693	1290	1331	0.987616	0.965848	0.909091	0.950739	0.982684	0.969196	0.997312	0.998348	0.973279	0.991252	0.999236	0.99723	38	42	36	6	2
19	Quantitative	RIPR	1	2018-02-06	2018-01-26	2018-02-23	2018-08-17	2	2	arXiv:1802.02188v1	10.1186/s41073-018-0049-z	Uptake and outcome of manuscripts in Nature journals by review model and author characteristics	Uptake and outcome of manuscripts in Nature journals by review model and author characteristics	Background: Double-blind peer review has been proposed as a possible solution to avoid implicit referee bias in academic publishing. The aims of this study are to analyse the demographics of corresponding authors choosing double blind peer review, and to identify differences in the editorial outcome of manuscripts depending on their review model. Methods: Data includes 128,454 manuscripts receive…	Background: Double-blind peer review has been proposed as a possible solution to avoid implicit referee bias in academic publishing. The aims of this study are to analyse the demographics of corresponding authors choosing double-blind peer review and to identify differences in the editorial outcome of manuscripts depending on their review model. Methods: Data includes 128,454 manuscripts received…	uptake and outcome of manuscripts in nature journals by review model and author characteristics	uptake and outcome of manuscripts in nature journals by review model and author characteristics	background doubleblind peer review has been proposed as a possible solution to avoid implicit referee bias in academic publishing. the aims of this study are to analyse the demographics of corresponding authors choosing double blind peer review and to identify differences in the editorial outcome of manuscripts depending on their review model. methods data includes 128454 manuscripts received bet…	background doubleblind peer review has been proposed as a possible solution to avoid implicit referee bias in academic publishing. the aims of this study are to analyse the demographics of corresponding authors choosing doubleblind peer review and to identify differences in the editorial outcome of manuscripts depending on their review model. methods data includes 128454 manuscripts received betw…	335	438	5886	7188	824	923	770	910	3037	3497	1255	1858	0.76484	0.818865	0.892741	0.846154	0.868459	0.675457	0.935898	0.974869	0.959538	0.949293	0.937098	0.950387	23	21	20	1	3
20	Quantitative	RIPR	1	2017-05-18	2017-06-25	2017-08-01	2017-11-03	2	3	10.1101/138875	10.1186/s41073-017-0042-y	Percentage-Based Author Contribution Index. A universal, measure of author contribution to scientific articles	Percentage-based Author Contribution Index: a universal measure of author contribution to scientific articles	Deciphering the amount of work provided by different co-authors of a scientific paper has been a recurrent problem in science. Despite the myriad of metrics available, the scientific community still largely relies on the position in the list of authors to evaluate contributions, a metric that attributes subjective and unfounded credit to co-authors. We propose an easy to apply, fair and universal…	Deciphering the amount of work provided by different co-authors of a scientific paper has been a recurrent problem in science. Despite the myriad of metrics available, the scientific community still largely relies on the position in the list of authors to evaluate contributions, a metric that attributes subjective and unfounded credit to co-authors. We propose an easy to apply, universally compar…	percentage based author contribution index a universal measure of author contribution to scientific articles	percentage based author contribution index a universal measure of author contribution to scientific articles	deciphering the amount of work provided by different coauthors of a scientific paper has been a recurrent problem in science. despite the myriad of metrics available the scientific community still largely relies on the position in the list of authors to evaluate contributions a metric that attributes subjective and unfounded credit to coauthors. we propose an easy to apply fair and universally co…	deciphering the amount of work provided by different coauthors of a scientific paper has been a recurrent problem in science. despite the myriad of metrics available the scientific community still largely relies on the position in the list of authors to evaluate contributions a metric that attributes subjective and unfounded credit to coauthors. we propose an easy to apply universally comparable …	150	346	2837	3776	1757	2287	284	311	516	893	280	285	0.433526	0.751324	0.768255	0.913183	0.577828	0.982456	0.911701	0.985519	0.991249	0.950271	0.991991	0.870931	18	26	16	10	2
21	Quantitative	RIPR	1	2017-02-27	2017-02-28	2017-03-28	2017-05-27	1	2	10.1101/106757	10.1186/s41073-017-0030-2	Concern noted: A descriptive study of editorial expressions of concern in PubMed and PubMed Central	Concern noted: a descriptive study of editorial expressions of concern in PubMed and PubMed Central	Background: An editorial expression of concern (EEoC) is issued by editors or publishers to draw attention to potential problems in a publication, without itself constituting a retraction or correction. Methods: We searched PubMed, PubMed Central (PMC), and Google Scholar to identify EEoCs issued for publications in PubMed and PMC up to 22 August 2016. We also searched the archives of the Retract…	Background: An editorial expression of concern (EEoC) is issued by editors or publishers to draw attention to potential problems in a publication, without itself constituting a retraction or correction. Methods: We searched PubMed, PubMed Central (PMC), and Google Scholar to identify EEoCs issued for publications in PubMed and PMC up to 22 August 2016. We also searched the archives of the Retract…	concern noted a descriptive study of editorial expressions of concern in pubmed and pubmed central	concern noted a descriptive study of editorial expressions of concern in pubmed and pubmed central	background an editorial expression of concern (eeoc) is issued by editors or publishers to draw attention to potential problems in a publication without itself constituting a retraction or correction. methods we searched pubmed pubmed central (pmc) and google scholar to identify eeocs issued for publications in pubmed and pmc up to 22 august 2016. we also searched the archives of the retraction w…	background an editorial expression of concern (eeoc) is issued by editors or publishers to draw attention to potential problems in a publication without itself constituting a retraction or correction. methods we searched pubmed pubmed central (pmc) and google scholar to identify eeocs issued for publications in pubmed and pmc up to 22 august 2016. we also searched the archives of the retraction w…	349	349	4154	4603	728	773	1163	1239	1377	1426	886	1165	1	0.902455	0.941785	0.93866	0.965638	0.760515	1	0.995202	0.99219	0.995462	0.987017	0.966391	41	44	41	3	0
22	Qualitative	RIPR	2	2016-02-01	2016-02-17	2016-03-19	2016-06-22	1	1	10.1101/021667	10.1186/s41073-016-0015-6	Publishing descriptions of non-public clinical datasets: guidance for researchers, repositories, editors and funding organisations	Publishing descriptions of non-public clinical datasets: proposed guidance for researchers, repositories, editors and funding organisations	Sharing of experimental clinical research data usually happens between individuals or research groups rather than via public repositories, in part due to the need to protect research participant privacy. This approach to data sharing makes it difficult to connect journal articles with their underlying datasets and is often insufficient for ensuring access to data in the long term. Voluntary data …	Sharing of experimental clinical research data usually happens between individuals or research groups rather than via public repositories, in part due to the need to protect research participant privacy. This approach to data sharing makes it difficult to connect journal articles with their underlying datasets and is often insufficient for ensuring access to data in the long term. Voluntary data …	publishing descriptions of non public clinical datasets guidance for researchers repositories editors and funding organisations	publishing descriptions of non public clinical datasets proposed guidance for researchers repositories editors and funding organisations	sharing of experimental clinical research data usually happens between individuals or research groups rather than via public repositories in part due to the need to protect research participant privacy. this approach to data sharing makes it difficult to connect journal articles with their underlying datasets and is often insufficient for ensuring access to data in the long term. voluntary data s…	sharing of experimental clinical research data usually happens between individuals or research groups rather than via public repositories in part due to the need to protect research participant privacy. this approach to data sharing makes it difficult to connect journal articles with their underlying datasets and is often insufficient for ensuring access to data in the long term. voluntary data s…	216	229	3919	4479	3919	4479	NA	NA	NA	NA	NA	NA	0.943231	0.874972	0.874972	NA	NA	NA	0.995061	0.997335	NA	NA	NA	NA	34	40	34	6	0
23	Quantitative	BMC Public Health	1	2020-10-27	2020-09-24	2020-11-14	2021-06-13	4	2	10.21203/rs.3.rs-81410/v1	10.1186/s12889-021-11117-9	It May Cost an Arm and a Leg; Value on Workers and Occupational Fatality Rates in the U.S.	It may cost an arm and a leg: workers value and occupational fatality rates in the U.S.	Background: The present study aims to observe how societal indicators of workers’ values at the state-level are related to health and safety outcomes, particularly major injuries and fatalities in the U.S. Underscoring workforce flexibility and workability over workforce stability and safety might be indicative of the worth of workers which can be associated with occupational safety and health co…	Background: The present study aims to observe how societal indicators of workers’ values at the state-level are related to health and safety outcomes, particularly major injuries and fatalities in the U.S. Underscoring workforce flexibility and workability over workforce stability and safety might be indicative of the worth of workers which can be associated with occupational safety and health co…	it may cost an arm and a leg value on workers and occupational fatality rates in the us	it may cost an arm and a leg workers value and occupational fatality rates in the us	background the present study aims to observe how societal indicators of workers values at the statelevel are related to health and safety outcomes particularly major injuries and fatalities in the u.s. underscoring workforce flexibility and workability over workforce stability and safety might be indicative of the worth of workers which can be associated with occupational safety and health concer…	background the present study aims to observe how societal indicators of workers values at the statelevel are related to health and safety outcomes particularly major injuries and fatalities in the u.s. underscoring workforce flexibility and workability over workforce stability and safety might be indicative of the worth of workers which can be associated with occupational safety and health concer…	236	214	3859	2897	1610	973	740	801	300	240	1209	883	-0.90678	-0.750713	-0.604348	0.923845	-0.75	-0.730356	0.934537	0.964557	0.947356	0.964908	0.809033	0.915274	41	40	33	7	8
24	Quantitative	BMC Public Health	1	2020-09-10	2020-07-30	2020-09-01	2021-06-12	2	2	10.21203/rs.3.rs-51638/v1	10.1186/s12889-021-11084-1	Prevalence and Socio-Demographic Correlates of Tobacco and Alcohol Use in Four Sub-Saharan African Countries: A Cross-Sectional Study of Middle-Aged Adults	Prevalence and socio-demographic correlates of tobacco and alcohol use in four sub-Saharan African countries: a cross-sectional study of middle-aged adults	Background: Substance misuse is a global public health problem. In addition to social and economic concerns, consumption of tobacco and alcohol is associated with susceptibility to cardiovascular, respiratory, and infectious diseases, and cancers, as well as risk of transitioning to substance use disorders. African data suggest regional differences in the prevalence and patterns of substance use,…	Background: Substance misuse is a global public health problem. In addition to social and economic concerns, consumption of tobacco and alcohol is associated with susceptibility to cardiovascular, respiratory, and infectious diseases, cancers, and risk of transition to substance use disorders. African data suggest regional differences in the prevalence and patterns of substance use, but a number …	prevalence and sociodemographic correlates of tobacco and alcohol use in four subsaharan african countries a crosssectional study of middleaged adults	prevalence and sociodemographic correlates of tobacco and alcohol use in four subsaharan african countries a crosssectional study of middleaged adults	background substance misuse is a global public health problem. in addition to social and economic concerns consumption of tobacco and alcohol is associated with susceptibility to cardiovascular respiratory and infectious diseases and cancers as well as risk of transitioning to substance use disorders. african data suggest regional differences in the prevalence and patterns of substance use but th…	background substance misuse is a global public health problem. in addition to social and economic concerns consumption of tobacco and alcohol is associated with susceptibility to cardiovascular respiratory and infectious diseases cancers and risk of transition to substance use disorders. african data suggest regional differences in the prevalence and patterns of substance use but a number of key …	338	330	4026	3987	620	375	963	1007	1064	1090	1379	1515	-0.976331	-0.990313	-0.604839	0.956306	0.976147	0.910231	0.977299	0.986658	0.743502	0.984135	0.991687	0.974	49	43	40	3	9
25	Quantitative	BMC Public Health	1	2021-01-12	2020-12-31	2021-02-03	2021-06-01	2	2	10.21203/rs.3.rs-138627/v1	10.1186/s12889-021-11189-7	Dietary, Physical Exercises and Mental Stress in A Chinese Population: A Cross-Sectional Study	Dietary, physical exercises and mental stress in a Chinese population: a cross-sectional study	Background: Mental health is affected by both genetic and environmental factors. However, previous studies have showed conflict findings about the role of lifestyle. The purpose of this study was to explore the relationship between diet, exercise, and mental health, as well as factors related to mental stress. Methods: We recruited 8160 residents who had health examinations in a public hospital d…	Background: Mental health is affected by both genetic and environmental factors. However, previous studies have showed conflict findings about the role of lifestyle and little is known about the situation of the Chinese population. The purpose of this study was to explore the relationship between the frequency of food consumption, physical exercise condition and mental health, as well as factors …	dietary physical exercises and mental stress in a chinese population a crosssectional study	dietary physical exercises and mental stress in a chinese population a crosssectional study	background mental health is affected by both genetic and environmental factors. however previous studies have showed conflict findings about the role of lifestyle. the purpose of this study was to explore the relationship between diet exercise and mental health as well as factors related to mental stress. methods we recruited 8160 residents who had health examinations in a public hospital during …	background mental health is affected by both genetic and environmental factors. however previous studies have showed conflict findings about the role of lifestyle and little is known about the situation of the chinese population. the purpose of this study was to explore the relationship between the frequency of food consumption physical exercise condition and mental health as well as factors rela…	264	329	1493	2593	308	378	188	647	461	506	536	1062	0.802432	0.575781	0.814815	0.290572	0.911067	0.504708	0.847817	0.878463	0.857114	0.592577	0.891572	0.741346	33	53	11	42	22
26	Quantitative	BMC Public Health	1	2020-07-22	2021-02-16	2021-04-03	2021-06-10	1	2	10.21203/rs.3.rs-42002/v1	10.1186/s12889-021-11129-5	The Effect of Health Literacy, Self-management Behavior, Self-efficacy and Social Support on the Health-related Quality of Life of Kazakh Hypertension Patients in a Low-income Rural Area of China: a structural Equation Model	The effect of high blood pressure-health literacy, self-management behavior, self-efficacy and social support on the health-related quality of life of Kazakh hypertension patients in a low-income rural area of China: a structural equation model	Background: Considering the High Blood Pressure-Health Literacy (HBP-HL) has not been included in the study of Health-Related Quality of Life (HRQoL). The synergistic effects and the potential mechanism HBP-HL, self-management behavior, medication adherence, self-efficacy, social support on HRQoL remain unclear. This study aimed to introduce the conception of HBP-HL, and develop a structural equa…	Background: Health-Related Quality of Life (HRQoL) of hypertensive patients is not only affected by the disease itself but also by some subjective factors. Low health literacy is prevalent among ethnic minorities. Considering the Kazakh-Chinese people have the highest prevalence of hypertension in Xinjiang, and the High Blood Pressure-Health Literacy (HBP-HL) has not been included in the study of…	the effect of health literacy selfmanagement behavior selfefficacy and social support on the healthrelated quality of life of kazakh hypertension patients in a lowincome rural area of china a structural equation model	the effect of high blood pressurehealth literacy selfmanagement behavior selfefficacy and social support on the healthrelated quality of life of kazakh hypertension patients in a lowincome rural area of china a structural equation model	background considering the high blood pressurehealth literacy (hbphl) has not been included in the study of healthrelated quality of life (hrqol). the synergistic effects and the potential mechanism hbphl selfmanagement behavior medication adherence selfefficacy social support on hrqol remain unclear. this study aimed to introduce the conception of hbphl and develop a structural equation model to…	background healthrelated quality of life (hrqol) of hypertensive patients is not only affected by the disease itself but also by some subjective factors. low health literacy is prevalent among ethnic minorities. considering the kazakhchinese people have the highest prevalence of hypertension in xinjiang and the high blood pressurehealth literacy (hbphl) has not been included in the study of hrqol…	301	298	2884	3689	645	919	960	1237	578	608	701	925	-0.990033	0.781784	0.70185	0.776071	0.950658	0.757838	0.917209	0.974132	0.943469	0.92423	0.968944	0.96888	65	69	58	11	7
27	Quantitative	BMC Public Health	1	2020-08-28	2020-08-16	2020-09-16	2021-06-02	4	2	10.21203/rs.3.rs-60059/v1	10.1186/s12889-021-11038-7	Sleep and Its Importance for Health-Related Quality of Life in 3–10-Year-Old Children	Sleep and its relation to health-related quality of life in 3–10-year-old children	Background: Considering the reports of increasing sleep problems in children, affecting health and well-being in young children and their families, we found it important to gain more knowledge about sleep and its correlation to health-related quality of life (HRQoL) in young, healthy children. The aim with this study was to describe sleep quality, sleep duration, and HRQoL in healthy 3-10-year-ol…	Background: Considering the reports of increasing sleep problems in children, affecting health and well-being in young children and their families, we found it important to gain more knowledge about sleep and its correlation to health-related quality of life (HRQoL) in young, healthy children. The aims with this study were to describe sleep quality, sleep duration, and HRQoL in healthy 3-10-year-…	sleep and its importance for healthrelated quality of life in 3 10 year old children	sleep and its relation to healthrelated quality of life in 3 10 year old children	background considering the reports of increasing sleep problems in children affecting health and wellbeing in young children and their families we found it important to gain more knowledge about sleep and its correlation to healthrelated quality of life (hrqol) in young healthy children. the aim with this study was to describe sleep quality sleep duration and hrqol in healthy 310yearold children …	background considering the reports of increasing sleep problems in children affecting health and wellbeing in young children and their families we found it important to gain more knowledge about sleep and its correlation to healthrelated quality of life (hrqol) in young healthy children. the aims with this study were to describe sleep quality sleep duration and hrqol in healthy 310yearold childre…	234	233	2507	2848	496	486	651	847	400	477	960	1038	-0.995726	0.880267	-0.979839	0.768595	0.838574	0.924855	0.98068	0.986853	0.98619	0.928731	0.975565	0.973954	41	47	37	10	4
28	Quantitative	BMC Public Health	1	2020-11-19	2020-10-14	2020-12-21	2021-06-02	1	4	10.21203/rs.3.rs-109017/v1	10.1186/s12889-021-11042-x	Temporal Trends in the Prevalence of Metabolic Syndrome among Middle-aged and Elderly adults from 2011 to 2015 in China: The China Health and Retirement Longitudinal Study (CHARLS)	Temporal trends in the prevalence of metabolic syndrome among middle-aged and elderly adults from 2011 to 2015 in China: the China health and retirement longitudinal study (CHARLS)	Background: Metabolic syndrome (MetS) is a major risk factor for cardiovascular diseases. The objective of the study was to evaluate the updated prevalence of MetS and provide a comprehensive illustration of the possible temporal changes in MetS prevalence in China from 2011 to 2015. Methods: The data for this study are from the 2011 and 2015 waves of the China Health and Retirement Longitudinal …	Background: Metabolic syndrome (MetS) is a major risk factor for cardiovascular diseases. The objective of the study was to evaluate the updated prevalence of MetS and provide a comprehensive illustration of the possible temporal changes in MetS prevalence in China from 2011 to 2015. Methods: The data for this study are from the 2011 and 2015 waves of the China Health and Retirement Longitudinal …	temporal trends in the prevalence of metabolic syndrome among middleaged and elderly adults from 2011 to 2015 in china the china health and retirement longitudinal study charls	temporal trends in the prevalence of metabolic syndrome among middleaged and elderly adults from 2011 to 2015 in china the china health and retirement longitudinal study charls	background metabolic syndrome (mets) is a major risk factor for cardiovascular diseases. the objective of the study was to evaluate the updated prevalence of mets and provide a comprehensive illustration of the possible temporal changes in mets prevalence in china from 2011 to 2015. methods the data for this study are from the 2011 and 2015 waves of the china health and retirement longitudinal st…	background metabolic syndrome (mets) is a major risk factor for cardiovascular diseases. the objective of the study was to evaluate the updated prevalence of mets and provide a comprehensive illustration of the possible temporal changes in mets prevalence in china from 2011 to 2015. methods the data for this study are from the 2011 and 2015 waves of the china health and retirement longitudinal st…	229	275	2815	3350	333	376	739	868	792	788	951	1318	0.832727	0.840299	0.885638	0.851382	-0.994949	0.721548	0.953082	0.991723	0.95418	0.939255	0.984448	0.998619	24	24	24	0	0
29	Qualitative	BMC Public Health	1	2020-09-10	2020-08-15	2020-12-25	2021-06-02	2	2	10.21203/rs.3.rs-60013/v1	10.1186/s12889-021-11016-z	Interfaces of Occupational Health Management and Corporate Social Responsibility: A multi-Centre Qualitative Study from Germany	Interfaces of occupational health management and corporate social responsibility: a multi-centre qualitative study from Germany	Background: The workplace has been identified as a priority setting for health promotion. There are potential advantages of systematically integrating Occupational Health Management (OHM) and Corporate Social Responsibility (CSR). However, OHM and CSR are usually overseen by different management branches with different sets of values, and there is a lack of empirical research regarding interfaces…	Background: The workplace has been identified as a priority setting for health promotion. There are potential advantages of systematically integrating Occupational Health Management (OHM) and Corporate Social Responsibility (CSR). However, OHM and CSR are usually overseen by different management branches with different sets of values, and there is a lack of empirical research regarding interfaces…	interfaces of occupational health management and corporate social responsibility a multicentre qualitative study from germany	interfaces of occupational health management and corporate social responsibility a multicentre qualitative study from germany	background the workplace has been identified as a priority setting for health promotion. there are potential advantages of systematically integrating occupational health management (ohm) and corporate social responsibility (csr). however ohm and csr are usually overseen by different management branches with different sets of values and there is a lack of empirical research regarding interfaces be…	background the workplace has been identified as a priority setting for health promotion. there are potential advantages of systematically integrating occupational health management (ohm) and corporate social responsibility (csr). however ohm and csr are usually overseen by different management branches with different sets of values and there is a lack of empirical research regarding interfaces be…	332	328	4584	3677	1312	719	990	729	906	893	1376	1336	-0.987952	-0.802138	-0.548018	-0.736364	-0.985651	-0.97093	0.99654	0.981763	0.910011	0.868981	0.998901	0.984877	46	49	41	8	5
30	Mixed	BMC Public Health	1	2020-03-02	2020-02-04	2020-03-15	2021-05-31	6	4	10.21203/rs.3.rs-15584/v1	10.1186/s12889-021-11035-w	Understanding mobile application development and implementation to monitor Posyandu data in Indonesia: a 3-years hybrid action research to build "a bridge" from community to national use	Understanding mobile application development and implementation for monitoring Posyandu data in Indonesia: a 3-year hybrid action study to build “a bridge” from the community to the national scale	Background. There is little evidence available to better understand how mobile health application technology on mother and child health is designed. This study aimed: (a) to explore community health worker (CHW)/cadre and mothers’ activities information related with Posyandu, as well as inputs and feedbacks in developing the Posyandu mobile application, (b) to compare between training and impleme…	Background: Limited information is available on how mobile health (mHealth) application (app) technology on mother and child health (MCH) is developed. This research aimed (a) to explore the process of developing mobile apps for MCH community-based services in the Indonesian setting of Pos Pelayanan Terpadu (Posyandu/Integrated Health Service Post), (b) to determine the feasibility of using the a…	understanding mobile application development and implementation to monitor posyandu data in indonesia a 3years hybrid action research to build a bridge from community to national use	understanding mobile application development and implementation for monitoring posyandu data in indonesia a 3year hybrid action study to build a bridge from the community to the national scale	background there is little evidence available to better understand how mobile health application technology on mother and child health is designed. this study aimed (a) to explore community health worker (chw)/cadre and mothers activities information related with posyandu as well as inputs and feedbacks in developing the posyandu mobile application (b) to compare between training and implementati…	background limited information is available on how mobile health (mhealth) application (app) technology on mother and child health (mch) is developed. this research aimed (a) to explore the process of developing mobile apps for mch communitybased services in the indonesian setting of pos pelayanan terpadu (posyandu/integrated health service post) (b) to determine the feasibility of using the app …	242	252	4027	7778	1005	1119	1187	2220	676	1837	1159	2602	0.960317	0.517742	0.898123	0.534685	0.367991	0.445427	0.717279	0.793401	0.814064	0.738482	0.64537	0.753377	37	66	36	30	1
31	Quantitative	BMC Public Health	1	2020-01-22	2020-09-29	2020-12-23	2021-06-02	1	2	10.21203/rs.2.21491/v1	10.1186/s12889-021-10754-4	Mapping Chronic Disease Prevalence based on Medication Use and Socio-demographic variables: an Application of LASSO in healthcare in the Netherlands	Mapping chronic disease prevalence based on medication use and socio-demographic variables: an application of LASSO on administrative data sources in healthcare in the Netherlands	Objectives: Policymakers generally lack sufficiently detailed health information to develop localized health policy plans. Chronic disease prevalence mapping is difficult as accurate direct sources are often lacking. Improvement is possible by adding extra information such as medication use and demographic information to identify disease. The aim of the current study was to use a LASSO (Least Abs…	Background: Policymakers generally lack sufficiently detailed health information to develop localized health policy plans. Chronic disease prevalence mapping is difficult as accurate direct sources are often lacking. Improvement is possible by adding extra information such as medication use and demographic information to identify disease. The aim of the current study was to obtain small geographi…	mapping chronic disease prevalence based on medication use and sociodemographic variables an application of lasso in healthcare in the netherlands	mapping chronic disease prevalence based on medication use and sociodemographic variables an application of lasso on administrative data sources in healthcare in the netherlands	objectives policymakers generally lack sufficiently detailed health information to develop localized health policy plans. chronic disease prevalence mapping is difficult as accurate direct sources are often lacking. improvement is possible by adding extra information such as medication use and demographic information to identify disease. the aim of the current study was to use a lasso (least abso…	background policymakers generally lack sufficiently detailed health information to develop localized health policy plans. chronic disease prevalence mapping is difficult as accurate direct sources are often lacking. improvement is possible by adding extra information such as medication use and demographic information to identify disease. the aim of the current study was to obtain small geographic…	270	262	2477	2662	376	412	1071	1178	228	254	802	818	-0.97037	0.930503	0.912621	0.909168	0.897638	0.98044	0.980647	0.991126	0.969219	0.975187	0.90102	0.983931	23	24	23	1	0
32	Quantitative	BMC Public Health	1	2020-04-20	2020-04-02	2020-05-19	2020-12-09	3	2	10.21203/rs.3.rs-21183/v1	10.1186/s12889-020-09998-3	Prevalence of heavy episodic drinking and associated factors among adults residing in Arba Minch health and demographic surveillance site: a cross-sectional study	Prevalence of heavy episodic drinking and associated factors among adults residing in Arba Minch health and demographic surveillance site: a cross sectional study	Background: Alcohol consumption is associated with different types of illness, particularly heavy episodic drinking considerably increases the risk of non- communicable diseases burden. The aim of the study was to assess the prevalence of heavy episodic drinking and associated factors in Arba Minch Health and Demographic Surveillance Site (HDSS). Methods: A community-based cross-sectional study w…	Background: Alcohol consumption is associated with different types of illnesses; particularly heavy episodic drinking is one of the risk factors for the disease burden of alcohol intake. The aim of the study was to assess the prevalence of heavy episodic drinking and associated factors in Arba Minch Health and Demographic Surveillance Site (HDSS). Methods: A community-based cross-sectional study …	prevalence of heavy episodic drinking and associated factors among adults residing in arba minch health and demographic surveillance site a cross sectional study	prevalence of heavy episodic drinking and associated factors among adults residing in arba minch health and demographic surveillance site a cross sectional study	background alcohol consumption is associated with different types of illness particularly heavy episodic drinking considerably increases the risk of non communicable diseases burden. the aim of the study was to assess the prevalence of heavy episodic drinking and associated factors in arba minch health and demographic surveillance site (hdss). methods a communitybased crosssectional study was con…	background alcohol consumption is associated with different types of illnesses; particularly heavy episodic drinking is one of the risk factors for the disease burden of alcohol intake. the aim of the study was to assess the prevalence of heavy episodic drinking and associated factors in arba minch health and demographic surveillance site (hdss). methods a communitybased crosssectional study was …	291	278	2518	2876	466	465	500	638	447	490	1105	1283	-0.955326	0.875522	0.997854	0.783699	0.912245	0.861263	0.974027	0.972513	0.988206	0.942046	0.955165	0.943132	43	52	40	12	3
33	Qualitative	BMC Public Health	1	2020-03-02	2020-03-30	2020-04-04	2020-12-23	2	2	10.21203/rs.3.rs-15587/v1	10.1186/s12889-020-10056-1	Contextual factors of self-regulation in adolescent medical rehabilitation patients—a qualitative study	Contextual factors of self-regulation in children and adolescents with chronic diseases – a qualitative analysis	Background: In recent decades, the prevalence of chronic diseases in children and adolescents has increased significantly. Contextual factors play a central role in the self-regulation of chronic diseases. They influence illness and treatment representations, disease management, and health outcomes. While previous studies have investigated the influence of contextual factors on children's beliefs…	Background: In recent decades, the prevalence of chronic diseases in children and adolescents has increased significantly. Contextual factors play a central role in the self-regulation of chronic diseases. They influence illness and treatment representations, disease management, and health outcomes. While previous studies have investigated the influence of contextual factors on children’s beliefs…	contextual factors of selfregulation in adolescent medical rehabilitation patients a qualitative study	contextual factors of selfregulation in children and adolescents with chronic diseases a qualitative analysis	background in recent decades the prevalence of chronic diseases in children and adolescents has increased significantly. contextual factors play a central role in the selfregulation of chronic diseases. they influence illness and treatment representations disease management and health outcomes. while previous studies have investigated the influence of contextual factors on childrens beliefs about…	background in recent decades the prevalence of chronic diseases in children and adolescents has increased significantly. contextual factors play a central role in the selfregulation of chronic diseases. they influence illness and treatment representations disease management and health outcomes. while previous studies have investigated the influence of contextual factors on childrens beliefs about…	350	328	4236	4659	890	745	656	793	1468	1706	1222	1415	-0.937143	0.909208	-0.837079	0.827238	0.860492	0.863604	0.973868	0.974782	0.98373	0.953471	0.964769	0.967183	44	39	38	1	6
34	Quantitative	BMC Public Health	1	2020-01-10	2020-01-04	2020-02-13	2020-12-10	1	2	10.21203/rs.2.20581/v1	10.1186/s12889-020-09953-2	What do we know about the impact of sexual violence on health and health behaviour of women in Estonia?	What do we know about the impact of sexual violence on health and health behaviour of women in Estonia?	Background: Sexual violence against women is a major public health issue and a breach of human rights. Although various consequences of sexual violence on health have been described in a large number of scientific publications, very little is known about this topic in Estonia. The aim of this study was to examine the prevalence of sexual violence and associations between exposure to sexual violen…	Background: Sexual violence against women is a major public health issue and a breach of human rights. Although various consequences of sexual violence on health have been described in a large number of scientific publications, very little is known about this topic in Estonia. The aim of this study was to examine the prevalence of sexual violence and associations between exposure to sexual violen…	what do we know about the impact of sexual violence on health and health behaviour of women in estonia	what do we know about the impact of sexual violence on health and health behaviour of women in estonia	background sexual violence against women is a major public health issue and a breach of human rights. although various consequences of sexual violence on health have been described in a large number of scientific publications very little is known about this topic in estonia. the aim of this study was to examine the prevalence of sexual violence and associations between exposure to sexual violence…	background sexual violence against women is a major public health issue and a breach of human rights. although various consequences of sexual violence on health have been described in a large number of scientific publications very little is known about this topic in estonia. the aim of this study was to examine the prevalence of sexual violence and associations between exposure to sexual violence…	302	302	2824	3127	571	570	1044	1112	266	297	943	1148	1	0.903102	-0.998249	0.938849	0.895623	0.821429	1	0.991753	0.995607	0.989743	0.976297	0.97198	35	39	35	4	0
35	Quantitative	BMC Public Health	1	2020-06-01	2020-05-26	2020-06-29	2020-12-07	1	2	10.21203/rs.3.rs-32251/v1	10.1186/s12889-020-09898-6	A systematic review of interventions to increase attendance at health and fitness venues: identifying key behaviour change techniques	A systematic review of interventions to increase attendance at health and fitness venues: identifying key behaviour change techniques	Background: Members’ attendance at health and fitness venues typically declines over the course of their membership, with a likely negative impact on physical activity and health outcomes. This systematic review sought to examine the effectiveness of interventions to increase attendance at health and fitness venues and identify the behaviour change techniques (BCTs) included in effective interven…	Background: Members’ attendance at health and fitness venues typically declines over the course of their membership, with a likely negative impact on physical activity and health outcomes. This systematic review sought to examine the effectiveness of interventions to increase attendance at health and fitness venues and identify the behaviour change techniques (BCTs) included in effective interven…	a systematic review of interventions to increase attendance at health and fitness venues identifying key behaviour change techniques	a systematic review of interventions to increase attendance at health and fitness venues identifying key behaviour change techniques	background members attendance at health and fitness venues typically declines over the course of their membership with a likely negative impact on physical activity and health outcomes. this systematic review sought to examine the effectiveness of interventions to increase attendance at health and fitness venues and identify the behaviour change techniques (bcts) included in effective interventio…	background members attendance at health and fitness venues typically declines over the course of their membership with a likely negative impact on physical activity and health outcomes. this systematic review sought to examine the effectiveness of interventions to increase attendance at health and fitness venues and identify the behaviour change techniques (bcts) included in effective interventio…	239	237	3226	3425	716	762	403	450	772	840	1335	1373	-0.991632	0.941898	0.939633	0.895556	0.919048	0.972323	0.993207	0.994278	0.985367	0.958687	0.991103	0.991754	35	34	31	3	4
36	Quantitative	BMC Public Health	1	2020-07-01	2020-05-20	2020-09-02	2020-12-06	2	2	10.21203/rs.3.rs-30821/v1	10.1186/s12889-020-10012-z	Sudden Death in The Young Adult: An Autopsy-Based Series	Sudden death in the young adult: a Tunisian autopsy-based series	Background: We aim to study the epidemiological and pathological characteristics of sudden death in young, to determine the etiology of death and to purpose recommendations for prevention. Methods: we performed a retrospective cohort study using autopsy data from the Department of Forensic Medicine of Monastir. A review of all autopsies performed during 28 years was done. In each case, clinical i…	Background: We aim to study the profile, and pathological characteristics of sudden death in young in purpose of recommendations for prevention. Methods: We performed a retrospective cohort study using autopsy data from the Department of Forensic Medicine of Monastir (Tunisia). A review of all autopsies performed for 28 years was done (August 1990 to December 2018). In each case, clinical informa…	sudden death in the young adult an autopsybased series	sudden death in the young adult a tunisian autopsybased series	background we aim to study the epidemiological and pathological characteristics of sudden death in young to determine the etiology of death and to purpose recommendations for prevention. methods we performed a retrospective cohort study using autopsy data from the department of forensic medicine of monastir. a review of all autopsies performed during 28 years was done. in each case clinical infor…	background we aim to study the profile and pathological characteristics of sudden death in young in purpose of recommendations for prevention. methods we performed a retrospective cohort study using autopsy data from the department of forensic medicine of monastir (tunisia). a review of all autopsies performed for 28 years was done (august 1990 to december 2018). in each case clinical information…	246	262	3837	3755	280	283	429	478	982	851	2146	2143	0.938931	-0.978629	0.989399	0.89749	-0.866599	-0.998602	0.918025	0.987908	0.998973	0.960643	0.939952	0.980807	24	28	21	7	3
37	Quantitative	BMC Public Health	1	2020-06-24	2020-06-21	2020-07-21	2020-11-30	3	2	10.21203/rs.3.rs-37137/v1	10.1186/s12889-020-09926-5	The Prevalence Rate of Sexual Violence in Worldwide Countries: A Trend Analysis	The prevalence rate of sexual violence worldwide: a trend analysis	Background: The purpose of the present study is to showcase an image of Sexual Violence (SV) temporal trends through exploring differences in the prevalence rates during 1990-2017 across 195 countries and territories. Methods: The SV prevalence data for both sexes reported by the Global Burden of Disease database during 1990-2017 for 195 countries were analyzed via Growth Mixture models (GMM). Re…	Background: The purpose of the present study is to showcase the image of Sexual Violence (SV) temporal trends through exploring differences in its prevalence rates during 1990-2017 across 195 countries and territories. Methods: The SV prevalence rates were derived from the Global Burden of Disease (GBD) database during 1990-2017, worldwide. First, the Latent Growth Model (LGM) was employed for as…	the prevalence rate of sexual violence in worldwide countries a trend analysis	the prevalence rate of sexual violence worldwide a trend analysis	background the purpose of the present study is to showcase an image of sexual violence (sv) temporal trends through exploring differences in the prevalence rates during 19902017 across 195 countries and territories. methods the sv prevalence data for both sexes reported by the global burden of disease database during 19902017 for 195 countries were analyzed via growth mixture models (gmm). result…	background the purpose of the present study is to showcase the image of sexual violence (sv) temporal trends through exploring differences in its prevalence rates during 19902017 across 195 countries and territories. methods the sv prevalence rates were derived from the global burden of disease (gbd) database during 19902017 worldwide. first the latent growth model (lgm) was employed for assessin…	304	350	2721	3115	461	513	424	603	701	951	1135	1048	0.868571	0.873515	0.898635	0.703151	0.737119	-0.923348	0.906766	0.979455	0.978626	0.90257	0.922517	0.981742	20	23	20	3	0
38	Qualitative	BMC Public Health	1	2020-05-09	2020-04-30	2020-06-27	2020-12-04	1	2	10.21203/rs.3.rs-25090/v1	10.1186/s12889-020-09943-4	Aboriginal Community Controlled Health Organisations address health equity through action on the social determinants of health of Aboriginal and Torres Strait Islander peoples in Australia.	Aboriginal community controlled health organisations address health equity through action on the social determinants of health of Aboriginal and Torres Strait Islander peoples in Australia	Background: Indigenous populations globally are continually striving for better health and wellbeing due to experiencing significant health and social inequities. The social determinants of health are important contributors to health outcomes. Comprehensive primary health care that is governed and delivered by Indigenous people extends beyond the biomedical model of care to address the social det…	Background: Indigenous populations globally are continually striving for better health and wellbeing due to experiencing significant health and social inequities. The social determinants of health are important contributors to health outcomes. Comprehensive primary health care that is governed and delivered by Indigenous people extends beyond the biomedical model of care to address the social det…	aboriginal community controlled health organisations address health equity through action on the social determinants of health of aboriginal and torres strait islander peoples in australia	aboriginal community controlled health organisations address health equity through action on the social determinants of health of aboriginal and torres strait islander peoples in australia	background indigenous populations globally are continually striving for better health and wellbeing due to experiencing significant health and social inequities. the social determinants of health are important contributors to health outcomes. comprehensive primary health care that is governed and delivered by indigenous people extends beyond the biomedical model of care to address the social dete…	background indigenous populations globally are continually striving for better health and wellbeing due to experiencing significant health and social inequities. the social determinants of health are important contributors to health outcomes. comprehensive primary health care that is governed and delivered by indigenous people extends beyond the biomedical model of care to address the social dete…	348	348	5719	5841	617	621	805	822	2190	2180	2107	2218	1	0.979113	0.993559	0.979319	-0.995434	0.949955	1	0.999269	0.998915	0.99712	0.999173	0.997785	39	38	35	3	4
39	Quantitative	BMC Public Health	1	2020-09-24	2020-09-01	2020-10-02	2020-12-01	2	2	10.21203/rs.3.rs-70875/v1	10.1186/s12889-020-09945-2	The Impact of Social Insurance On Health Among Middle-Aged and Older Adults In Rural China: A Longitudinal Study Using A Three-Wave Nationwide Survey	The impact of social insurance on health among middle-aged and older adults in rural China: a longitudinal study using a three-wave nationwide survey	Background: Many studies have examined the impact of social insurance on health but the results have generally been mixed, presumably because they have not fully addressed potential biases related to cross-sectional study design. In this study, we conducted a longitudinal analysis to investigate how participation in two social insurance programs in China—the New Rural Social Pension Insurance (NR…	Background: Many studies have examined the impact of social insurance on health, but the results have generally been mixed, presumably because they have not fully addressed potential biases related to the study’s cross-sectional design. In this study, we conducted a longitudinal analysis to investigate how participation in two social insurance programs in China—the New Rural Social Pension Insura…	the impact of social insurance on health among middleaged and older adults in rural china a longitudinal study using a threewave nationwide survey	the impact of social insurance on health among middleaged and older adults in rural china a longitudinal study using a threewave nationwide survey	background many studies have examined the impact of social insurance on health but the results have generally been mixed presumably because they have not fully addressed potential biases related to crosssectional study design. in this study we conducted a longitudinal analysis to investigate how participation in two social insurance programs in china—the new rural social pension insurance (nrspi)…	background many studies have examined the impact of social insurance on health but the results have generally been mixed presumably because they have not fully addressed potential biases related to the studys crosssectional design. in this study we conducted a longitudinal analysis to investigate how participation in two social insurance programs in china—the new rural social pension insurance (n…	198	199	2770	3285	685	832	813	1105	457	541	815	807	0.994975	0.843227	0.823317	0.735747	0.844732	0.990184	1	0.987572	0.959438	0.954428	0.990516	0.990388	30	42	29	13	1
40	Qualitative	BMC Public Health	1	2020-06-24	2020-07-14	2020-10-04	2021-07-15	2	2	10.21203/rs.3.rs-37615/v1	10.1186/s12889-021-11448-7	Female partner experiences of prostate cancer patients’ engagement with a community-based football intervention: a qualitative study	Female partner experiences of prostate cancer patients’ engagement with a community-based football intervention: a qualitative study	Background: Prostate cancer is often labelled a couple’s disease wherein the partner plays an important role in the man’s illness management and related health promotion activities. The aim of this study was to explore partner experiences of prostate cancer patients’ engagement with a community-based football program. Methods: Eight audio-visual recorded semi-structured focus group interviews wer…	Background: Prostate cancer is often labelled a couple’s disease wherein the partner plays an important role in the man’s illness management and related health promotion activities. The aim of this study was to explore partner experiences of prostate cancer patients’ engagement with a community-based football program. Methods: Eight audio-visual recorded semi-structured focus group interviews wer…	female partner experiences of prostate cancer patients engagement with a communitybased football intervention a qualitative study	female partner experiences of prostate cancer patients engagement with a communitybased football intervention a qualitative study	background prostate cancer is often labelled a couples disease wherein the partner plays an important role in the mans illness management and related health promotion activities. the aim of this study was to explore partner experiences of prostate cancer patients engagement with a communitybased football program. methods eight audiovisual recorded semistructured focus group interviews were conduc…	background prostate cancer is often labelled a couples disease wherein the partner plays an important role in the mans illness management and related health promotion activities. the aim of this study was to explore partner experiences of prostate cancer patients engagement with a communitybased football program. methods eight audiovisual recorded semistructured focus group interviews were conduc…	244	245	5793	5961	639	525	551	608	2954	3101	1649	1727	0.995918	0.971817	-0.821596	0.90625	0.952596	0.954835	0.99355	0.956436	0.916424	0.958977	0.97543	0.934696	34	27	27	0	7
(a) Rounds of review that produced comments related to changes to the content of the manuscript, e.g. not completely editorial comments
